# Supplementary material for: Changes in Protein Structural Motifs upon Post-Translational Modification in Kidney Cancer
Source: Diagnostics (Basel). 2021 Oct 4;11(10):1836. doi: 10.3390/diagnostics11101836 (PMC8534394; doi:10.3390/diagnostics11101836)
Supplement: Supplementary file 1 [file diagnostics-11-01836-s001.zip]

Archive with 1 entries (1 files):
- diagnostics-1366565-supplementary.pdf
